# Supplementary material for: Smartphones, Emotions and Bullying Among Adolescents: A PRISMA Systematic Review
Source: J Intell. 2026 Jul 1;14(7):131. doi: 10.3390/jintelligence14070131 (PMC13413094; doi:10.3390/jintelligence14070131)
Supplement: Supplementary file 1 [file jintelligence-14-00131-s001.zip]

Archive with 1 entries (1 files):
- jintelligence-4242355-supplementary.pdf
